# Supplementary material for: Evaluation of Mitochondrial Function in Blood Samples Shows Distinct Patterns in Subjects with Thyroid Carcinoma from Those with Hyperplasia
Source: Int J Mol Sci. 2023 Mar 29;24(7):6453. doi: 10.3390/ijms24076453 (PMC10094811; doi:10.3390/ijms24076453)
Supplement: Supplementary file 1 [file ijms-24-06453-s001.zip]

Archive with 123 entries (112 files):
- Data + WBs/
- Data + WBs/.DS_Store
- __MACOSX/Data + WBs/._.DS_Store
- Data + WBs/Data in Brief/
- Data + WBs/WBs/
- Data + WBs/Data in Brief/Fig. 2B.xlsx
- __MACOSX/Data + WBs/Data in Brief/._Fig. 2B.xlsx
- Data + WBs/Data in Brief/Fig. 6D,E,F.xlsx
- __MACOSX/Data + WBs/Data in Brief/._Fig. 6D,E,F.xlsx
- Data + WBs/Data in Brief/Fig. 1D.xlsx
- __MACOSX/Data + WBs/Data in Brief/._Fig. 1D.xlsx
- Data + WBs/Data in Brief/Fig. 5E.xlsx
- __MACOSX/Data + WBs/Data in Brief/._Fig. 5E.xlsx
- Data + WBs/Data in Brief/Fig. 5D.xlsx
- __MACOSX/Data + WBs/Data in Brief/._Fig. 5D.xlsx
- Data + WBs/Data in Brief/Fig. 4B.xlsx
- __MACOSX/Data + WBs/Data in Brief/._Fig. 4B.xlsx
- Data + WBs/Data in Brief/Fig. 4C+D.xlsx
- __MACOSX/Data + WBs/Data in Brief/._Fig. 4C+D.xlsx
- Data + WBs/Data in Brief/Fig. 2C.xlsx
- __MACOSX/Data + WBs/Data in Brief/._Fig. 2C.xlsx
- Data + WBs/Data in Brief/Fig. 7A,B,C,D,E,F.xlsx
- __MACOSX/Data + WBs/Data in Brief/._Fig. 7A,B,C,D,E,F.xlsx
- Data + WBs/Data in Brief/Fig. 6J, K, L.xlsx
- __MACOSX/Data + WBs/Data in Brief/._Fig. 6J, K, L.xlsx
- Data + WBs/Data in Brief/Fig. 5C.xlsx
- __MACOSX/Data + WBs/Data in Brief/._Fig. 5C.xlsx
- Data + WBs/Data in Brief/Fig. 2D.xlsx
- __MACOSX/Data + WBs/Data in Brief/._Fig. 2D.xlsx
- Data + WBs/Data in Brief/Fig. 3B.xlsx
- __MACOSX/Data + WBs/Data in Brief/._Fig. 3B.xlsx
- Data + WBs/Data in Brief/Fig. 1 B.xlsx
- __MACOSX/Data + WBs/Data in Brief/._Fig. 1 B.xlsx
- Data + WBs/Data in Brief/Fig. 3C.xlsx
- __MACOSX/Data + WBs/Data in Brief/._Fig. 3C.xlsx
- Data + WBs/Data in Brief/Fig. 2E.xlsx
- __MACOSX/Data + WBs/Data in Brief/._Fig. 2E.xlsx
- Data + WBs/Data in Brief/Fig. 7G,H.xlsx
- __MACOSX/Data + WBs/Data in Brief/._Fig. 7G,H.xlsx
- Data + WBs/Data in Brief/Fig. 5B.xlsx
- __MACOSX/Data + WBs/Data in Brief/._Fig. 5B.xlsx
- Data + WBs/Data in Brief/Fig. 1C.xlsx
- __MACOSX/Data + WBs/Data in Brief/._Fig. 1C.xlsx
- Data + WBs/Data in Brief/Fig. 5A.xlsx
- __MACOSX/Data + WBs/Data in Brief/._Fig. 5A.xlsx
- Data + WBs/Data in Brief/Fig. 6G, H, I.xlsx
- __MACOSX/Data + WBs/Data in Brief/._Fig. 6G, H, I.xlsx
- Data + WBs/Data in Brief/Table 1.xlsx
- __MACOSX/Data + WBs/Data in Brief/._Table 1.xlsx
- Data + WBs/Data in Brief/Fig. 3A.xlsx
- __MACOSX/Data + WBs/Data in Brief/._Fig. 3A.xlsx
- Data + WBs/Data in Brief/Fig. 6A,B,C.xlsx
- __MACOSX/Data + WBs/Data in Brief/._Fig. 6A,B,C.xlsx
- Data + WBs/Data in Brief/Fig. 4A.xlsx
- __MACOSX/Data + WBs/Data in Brief/._Fig. 4A.xlsx
- Data + WBs/Data in Brief/Supp. Fig. 1-2.xlsx
- __MACOSX/Data + WBs/Data in Brief/._Supp. Fig. 1-2.xlsx
- Data + WBs/Data in Brief/Supp. Fig. 3.xlsx
- __MACOSX/Data + WBs/Data in Brief/._Supp. Fig. 3.xlsx
- Data + WBs/Data in Brief/Fig. 2A.xlsx
- __MACOSX/Data + WBs/Data in Brief/._Fig. 2A.xlsx
- Data + WBs/WBs/.DS_Store
- __MACOSX/Data + WBs/WBs/._.DS_Store
- Data + WBs/WBs/PBMCs/
- Data + WBs/WBs/Thyroid tissue/
- Data + WBs/WBs/PBMCs/.DS_Store
- __MACOSX/Data + WBs/WBs/PBMCs/._.DS_Store
- Data + WBs/WBs/PBMCs/Fig. 3A/
- Data + WBs/WBs/Thyroid tissue/.DS_Store
- __MACOSX/Data + WBs/WBs/Thyroid tissue/._.DS_Store
- Data + WBs/WBs/Thyroid tissue/Fig. 2C/
- Data + WBs/WBs/Thyroid tissue/Supp. Fig. 1/
- Data + WBs/WBs/PBMCs/Fig. 3A/.DS_Store
- __MACOSX/Data + WBs/WBs/PBMCs/Fig. 3A/._.DS_Store
- Data + WBs/WBs/PBMCs/Fig. 3A/WB PGC-1a/
- Data + WBs/WBs/PBMCs/Fig. 3A/WB-b-Actin/
- Data + WBs/WBs/PBMCs/Fig. 3A/WB PFKFB3:PRX3/
- Data + WBs/WBs/Thyroid tissue/Fig. 2C/WB-b-act (Fig. 2C).tif
- __MACOSX/Data + WBs/WBs/Thyroid tissue/Fig. 2C/._WB-b-act (Fig. 2C).tif
- Data + WBs/WBs/Thyroid tissue/Fig. 2C/WB-Prx3 (Fig. 2C).tif
- __MACOSX/Data + WBs/WBs/Thyroid tissue/Fig. 2C/._WB-Prx3 (Fig. 2C).tif
- Data + WBs/WBs/Thyroid tissue/Supp. Fig. 1/VEGFR2 (Supp. Fig 1)a.tif
- __MACOSX/Data + WBs/WBs/Thyroid tissue/Supp. Fig. 1/._VEGFR2 (Supp. Fig 1)a.tif
- Data + WBs/WBs/Thyroid tissue/Supp. Fig. 1/VEGFR2 (Supp. Fig. 1)b.tif
- __MACOSX/Data + WBs/WBs/Thyroid tissue/Supp. Fig. 1/._VEGFR2 (Supp. Fig. 1)b.tif
- Data + WBs/WBs/PBMCs/Fig. 3A/WB PGC-1a/WB-PGC-1a:3.tiff
- __MACOSX/Data + WBs/WBs/PBMCs/Fig. 3A/WB PGC-1a/._WB-PGC-1a:3.tiff
- Data + WBs/WBs/PBMCs/Fig. 3A/WB PGC-1a/WB-PGC-1a:2b.tiff
- __MACOSX/Data + WBs/WBs/PBMCs/Fig. 3A/WB PGC-1a/._WB-PGC-1a:2b.tiff
- Data + WBs/WBs/PBMCs/Fig. 3A/WB PGC-1a/WB-PGC-1a:2c.png
- __MACOSX/Data + WBs/WBs/PBMCs/Fig. 3A/WB PGC-1a/._WB-PGC-1a:2c.png
- Data + WBs/WBs/PBMCs/Fig. 3A/WB PGC-1a/WB-PGC-1a:4.tiff
- __MACOSX/Data + WBs/WBs/PBMCs/Fig. 3A/WB PGC-1a/._WB-PGC-1a:4.tiff
- Data + WBs/WBs/PBMCs/Fig. 3A/WB PGC-1a/WB-PGC-1a:5.tiff
- __MACOSX/Data + WBs/WBs/PBMCs/Fig. 3A/WB PGC-1a/._WB-PGC-1a:5.tiff
- Data + WBs/WBs/PBMCs/Fig. 3A/WB PGC-1a/WB-PGC-1a:2a.tiff
- __MACOSX/Data + WBs/WBs/PBMCs/Fig. 3A/WB PGC-1a/._WB-PGC-1a:2a.tiff
- Data + WBs/WBs/PBMCs/Fig. 3A/WB PGC-1a/WB-PGC-1a:1.tiff
- __MACOSX/Data + WBs/WBs/PBMCs/Fig. 3A/WB PGC-1a/._WB-PGC-1a:1.tiff
- Data + WBs/WBs/PBMCs/Fig. 3A/WB-b-Actin/WB-b-Actin:1.png
- __MACOSX/Data + WBs/WBs/PBMCs/Fig. 3A/WB-b-Actin/._WB-b-Actin:1.png
- Data + WBs/WBs/PBMCs/Fig. 3A/WB-b-Actin/WB-b-Actin:4.tiff
- __MACOSX/Data + WBs/WBs/PBMCs/Fig. 3A/WB-b-Actin/._WB-b-Actin:4.tiff
- Data + WBs/WBs/PBMCs/Fig. 3A/WB-b-Actin/WB-b-Actin:2.png
- __MACOSX/Data + WBs/WBs/PBMCs/Fig. 3A/WB-b-Actin/._WB-b-Actin:2.png
- Data + WBs/WBs/PBMCs/Fig. 3A/WB-b-Actin/WB-b-Actin:3.png
- __MACOSX/Data + WBs/WBs/PBMCs/Fig. 3A/WB-b-Actin/._WB-b-Actin:3.png
- Data + WBs/WBs/PBMCs/Fig. 3A/WB-b-Actin/WB-b-Actin:5.tiff
- __MACOSX/Data + WBs/WBs/PBMCs/Fig. 3A/WB-b-Actin/._WB-b-Actin:5.tiff
- Data + WBs/WBs/PBMCs/Fig. 3A/WB PFKFB3:PRX3/WB-PFKFB3-PRX3:1.png
- __MACOSX/Data + WBs/WBs/PBMCs/Fig. 3A/WB PFKFB3:PRX3/._WB-PFKFB3-PRX3:1.png
- Data + WBs/WBs/PBMCs/Fig. 3A/WB PFKFB3:PRX3/WB-PFKFB3:5.tiff
- __MACOSX/Data + WBs/WBs/PBMCs/Fig. 3A/WB PFKFB3:PRX3/._WB-PFKFB3:5.tiff
- Data + WBs/WBs/PBMCs/Fig. 3A/WB PFKFB3:PRX3/WB-PFKFB3:4.tiff
- __MACOSX/Data + WBs/WBs/PBMCs/Fig. 3A/WB PFKFB3:PRX3/._WB-PFKFB3:4.tiff
- Data + WBs/WBs/PBMCs/Fig. 3A/WB PFKFB3:PRX3/WB-PFKFB3-PRX3:3.tiff
- __MACOSX/Data + WBs/WBs/PBMCs/Fig. 3A/WB PFKFB3:PRX3/._WB-PFKFB3-PRX3:3.tiff
- Data + WBs/WBs/PBMCs/Fig. 3A/WB PFKFB3:PRX3/WB-PFKFB3-PRX3:2.tiff
- __MACOSX/Data + WBs/WBs/PBMCs/Fig. 3A/WB PFKFB3:PRX3/._WB-PFKFB3-PRX3:2.tiff
- Data + WBs/WBs/PBMCs/Fig. 3A/WB PFKFB3:PRX3/WB-PRX3:4.tiff
- __MACOSX/Data + WBs/WBs/PBMCs/Fig. 3A/WB PFKFB3:PRX3/._WB-PRX3:4.tiff
- Data + WBs/WBs/PBMCs/Fig. 3A/WB PFKFB3:PRX3/WB-PRX3:5.tiff
- __MACOSX/Data + WBs/WBs/PBMCs/Fig. 3A/WB PFKFB3:PRX3/._WB-PRX3:5.tiff
