# Supplementary material for: Evaluation of Mitochondrial Function in Blood Samples Shows Distinct Patterns in Subjects with Thyroid Carcinoma from Those with Hyperplasia
Source: Int J Mol Sci. 2023 Mar 29;24(7):6453. doi: 10.3390/ijms24076453 (PMC10094811; doi:10.3390/ijms24076453)
Supplement: Supplementary file 1 [file ijms-24-06453-s001.zip › Data + WBs/Data in Brief/Fig. 2B.xlsx]

## Sheet: Sheet1
AKT
Patient	Hyperplasia	Patient	Carcinoma
1	1.07655	2	1.6241
4	0.953515	3	1.89029
5	1.33283	6	1.36476
7	0.808296	22	1.75255
8	1.26102	100	5.40847
9	1.33108	101	3.42754
11	0.928935	102	2.88996
12	0.645268	104	2.81246
13	0.94563	106	3.01871
14	0.975674
15	1.21583
17	1.08173
103	1.32295
