# Supplementary material for: Evaluation of Mitochondrial Function in Blood Samples Shows Distinct Patterns in Subjects with Thyroid Carcinoma from Those with Hyperplasia
Source: Int J Mol Sci. 2023 Mar 29;24(7):6453. doi: 10.3390/ijms24076453 (PMC10094811; doi:10.3390/ijms24076453)
Supplement: Supplementary file 1 [file ijms-24-06453-s001.zip › Data + WBs/Data in Brief/Fig. 6D,E,F.xlsx]

## Sheet: Sheet1
Cohort 2
(-dCT)	Tissue	Tissue		Tissue	Tissue		PBMCs	PBMCs		PBMCs	PBMCs		Plasma	Plasma		Plasma	Plasma
	ND1/gDNA	ND4/gDNA		ND1/gDNA	ND4/gDNA		ND1/gDNA	ND4/gDNA		ND1/gDNA	ND4/gDNA		ND1/gDNA	ND4/gDNA		ND1/gDNA	ND4/gDNA
Patient	Hyperplasia	Hyperplasia	Patient	Carcinoma	Carcinoma	Patient	Hyperplasia	Hyperplasia	Patient	Carcinoma	Carcinoma	Patient	Hyperplasia	Hyperplasia	Patient	Carcinoma	Carcinoma
P26	3.07	-1.40667	p152	1.87	1.53833	P26	6.43667	1	p152	6.17667	-2.88333	P26	2.55667	-1.45333	p152	3.64	-3.57
p50	8.365	0.36	p153			p50	3.24333	-0.893333	p153	3.15333	-1.67333	p50	4.77834	1.07334	p153	1.05	-7.665
p52	0.2	-2.20667	p154	2.49333	1.82333	p51	6.36667	1.32	p154	2.65333	-0.273333	p52	5.13167	-0.19833	p154	-1.115	-1.92
p53	3.97334	-1.83333	p155	1.93333	-1.36667	p52	2.72667	-1.98	p155	1.54667	1.89333	p53	1.54333	0.51833	p155	5.30167	-1.62
p55	1.52	1.89333	p156	2.295	4.58833	p53	4.93167	-2.72333	p157	4.45667	-1.35333	p54	5.04667	-1.825	p156	5.06	2.96
p57	4.1	1.37	p159	2.1	-3.06333	p54	3.95333	1.37	p158	6.185	-1.86	p55	3.28167	-4.23666	p157	3.80667	0.04333
p58	3.67	-4.91667	p170	0.05	-1.47833	p55	4.73	-3.32	p159	5.55833	-1.07667	p57	3.68667	-1.36666	p158	5.6	-1.55
p59	1.01667	-7.81833	p171	0.513334	-3.65333	p58	2.14667	-2.64	p170	5.96	-2.3	p58	5.92333	-1.19667	p159	3.655	-1.66667
p60	3.89	-4.30333				p59	4.49	1.18	p171	2.22333	0.75	p59	6.60667	1.585	p170	5.77334	0.27334
p61	7.43333	0.91				p60	7.50333	0.793333				p60	3.96333	-1.12333	p171	5.125	-1.01
p150	7.545	-3.995				p61	4.15667	0.613333				p61	7.345	3.12
p151	2.72	-5.38667				p62	8.53666	2.78333				p62	6.77833	1.33833
						p63	7.00667	0.686667				p150	5.56667	1.75
						p150	4.43333	1.25333				p151	5.51334	0.40334
						p151	6.13333	2.05333
