# Supplementary material for: Evaluation of Mitochondrial Function in Blood Samples Shows Distinct Patterns in Subjects with Thyroid Carcinoma from Those with Hyperplasia
Source: Int J Mol Sci. 2023 Mar 29;24(7):6453. doi: 10.3390/ijms24076453 (PMC10094811; doi:10.3390/ijms24076453)
Supplement: Supplementary file 1 [file ijms-24-06453-s001.zip › Data + WBs/Data in Brief/Fig. 1D.xlsx]

## Sheet: Sheet1
VEGFR2						Cal Ang2 (grosor*altura)
Hyperplasia		Carcinoma		Hyperplasia		Carcinoma
Patient		Patient		Patient		Patient
1	6.36996	2	6.34002	1	0.720568	2	0.630585
4	2.68458	3	8.57426	4	1.15907	3	1.15308
5	3.05346	6	8.93404	5	0.219529	6	0.559916
8	14.1824	100	7.27433	8	0.334836	100	1.12744
9	3.94506	101	3.83192	9	0.287521	101	1.1085
10	8.3892	103	11.7596	10	0.866035	103	1.79608
11	4.47627	104	9.94624	11	0.93307	104	0.975577
12	2.63588	106	4.71628	12	0.809955	106	0.630027
15	2.15432	108	5.80451	15	0.563009	108	0.963692
16	3.84372	117	11.5467	16	0.702176	117	1.88316
17	4.93541			17	0.780253
22	3.3145			22	0.936154
