# Supplementary material for: Evaluation of Mitochondrial Function in Blood Samples Shows Distinct Patterns in Subjects with Thyroid Carcinoma from Those with Hyperplasia
Source: Int J Mol Sci. 2023 Mar 29;24(7):6453. doi: 10.3390/ijms24076453 (PMC10094811; doi:10.3390/ijms24076453)
Supplement: Supplementary file 1 [file ijms-24-06453-s001.zip › Data + WBs/Data in Brief/Fig. 5E.xlsx]

## Sheet: Sheet1
Cohort 2
(-dCT)	PBMCs	Tissue
Patient	ND4/mtDNA	ND4/mtDNA
P26T	7.40833	6.05
p50T	6.88167	7.33333
p51T	5.92833	8.96167
p54T	6.3	6.22333
p55T	7.31667	8.55667
p57T	6.5	6.64667
p60T	5.31667	10.1167
p152T	8.27167	6.7
p153T	5.93	10.6317
p154T	10.62	1.36833
p155T	9.31	5.79667
p156T	6.47833	3.77
p157T	9.15333	8.78667
p170T	8.42333	3.14
