# Supplementary material for: Evaluation of Mitochondrial Function in Blood Samples Shows Distinct Patterns in Subjects with Thyroid Carcinoma from Those with Hyperplasia
Source: Int J Mol Sci. 2023 Mar 29;24(7):6453. doi: 10.3390/ijms24076453 (PMC10094811; doi:10.3390/ijms24076453)
Supplement: Supplementary file 1 [file ijms-24-06453-s001.zip › Data + WBs/Data in Brief/Fig. 5D.xlsx]

## Sheet: Sheet1
Cohort 2
(-dCT)	PBMCs	Tissue
Patient	ND1/mtDNA	ND1/mtDNA
P26T	12.85	10.5267
p54T	11.0067	8.63
p55T	10.2433	9.22667
p57T	14.155	12.4533
p59T	13.4233	10.01
p60T	13.3667	9.74333
p63T	11.0333	10.4767
p152T	14.9117	11.8633
p153T	14.1867	12.16
p154T	13.9333	10.2033
p155T	10.7833	9.96333
p156T	13.1933	11.9633
p171T	12.9433	10.6733
