# Supplementary material for: Evaluation of Mitochondrial Function in Blood Samples Shows Distinct Patterns in Subjects with Thyroid Carcinoma from Those with Hyperplasia
Source: Int J Mol Sci. 2023 Mar 29;24(7):6453. doi: 10.3390/ijms24076453 (PMC10094811; doi:10.3390/ijms24076453)
Supplement: Supplementary file 1 [file ijms-24-06453-s001.zip › Data + WBs/Data in Brief/Fig. 4C+D.xlsx]

## Sheet: Sheet1
Cohort 1
Plasma
Hyperplasia	ELISA	Carcinoma	ELISA	Hyperplasia	Antioxidants	Antioxidants	Antioxidants	Carcinoma	Antioxidants	Antioxidants	Antioxidants
Patient	8-OHdG	Patient	8-OHdG	Patient	QT	Q1	Q2	Patient	QT	Q1	Q2
1	1.42829	2	0.546151	1	3.65731	1.51304	2.14427	2	2.71388	0.970775	1.7431
4	0.183038	3	0.164851	4	1.58387	0.508403	1.07547	3	3.07791	0.854435	2.22347
5	0.68517	6	0.229637	5	2.66672	0.745193	1.92153	6	2.5611	0.711097	1.85001
7	0.387825	100	0.112349	7	1.57152	0.460786	1.11074	17	1.25303	0.461786	0.791247
8	0.372485	101	0.141975	8	1.94156	0.512658	1.4289	100	1.24429	0.343109	0.901178
9	0.388132	102	0.362244	9	2.38671	0.821656	1.56506	101	1.47409	0.469403	1.00469
10	1.07882	104	0.121002	10	1.63394	0.587008	1.04693	102	1.57519	0.451737	1.12345
11	0.333726	105	0.26509	11	1.36815	0.44506	0.923087	104	1.18713	0.233917	0.953213
12	1.04839	106	0.464818	12	1.7257	0.53399	1.19171	105	1.08794	0.144798	0.943141
13	0.374984	108	0.155112	13	2.43515	0.875213	1.55994	108	1.50189	0.451367	1.05053
14	0.980959	110	0.148058	14	2.15602	0.855377	1.30064	110	1.56881	0.583567	0.985243
15	0.43721	111	0.236733	15	1.85838	0.506342	1.35204	111	2.42425	0.704308	1.71994
16	0.628515	112	0.206186	16	1.59016	0.559917	1.03025	112	1.94476	0.586749	1.35801
18	0.184405	113	0.0792196	18	1.05354	0.362068	0.691468	113	0.71977	0.212472	0.507298
20	1.94133	114	0.0846974	20	1.19798	0.297877	0.900106	114	0.803137	0.219037	0.5841
21	0.189917	115	0.0749397	21	1.17905	0.444059	0.734994	115	0.766816	0.237772	0.529043
22	0.323489	116	0.0932949	22	1.36144	0.400071	0.961364	116	0.93269	0.285751	0.64694
23	0.168236	117	0.0662145	23	0.847391	0.199704	0.647688	117	0.872778	0.272505	0.600273
24	0.219149			24	1.31375	0.369765	0.943988	51	1.62432	0.544012	1.08031
25	0.398272			25	1.97628	0.661115	1.31516	52	1.89589	0.353531	1.54236
27	0.204356			27	1.35596	0.467573	0.888389	55	1.61645	0.623121	0.993328
28	0.6623			28	1.70554	0.313663	1.39188	59	1.32973	0.50204	0.827687
29	0.337083			29	1.25436	0.409944	0.844415	61	2.00675	0.635202	1.37155
103	0.143335			103	1.61663	0.530458	1.08618	150	2.74649	1.12148	1.62501
107	0.38023			107	1.54333	0.601696	0.941638	151	1.29376	0.371192	0.922573
109	0.270814			109	1.43385	0.332794	1.10105	52	2.19886	0.698702	1.50015
				50	2.13959	0.718726	1.42087	153	0.916925	0.241495	0.675431
				54	1.71151	0.755423	0.956082	155	0.696182	0.24215	0.454032
				57	1.85445	0.56028	1.29417
				58	0.960965	0.304103	0.656862
				60	0.962945	0.286591	0.676354
				62	2.02621	0.722131	1.30408
				63	1.18999	0.343859	0.846126
				154	1.40115	0.474901	0.926253
				156	0.862116	0.324247	0.537869
				157	1.39498	0.427824	0.967155
				158	1.16107	0.255866	0.905205
				170	1.22654	0.31351	0.913028
				171	2.97262	0.886831	2.08579
