# Supplementary material for: Evaluation of Mitochondrial Function in Blood Samples Shows Distinct Patterns in Subjects with Thyroid Carcinoma from Those with Hyperplasia
Source: Int J Mol Sci. 2023 Mar 29;24(7):6453. doi: 10.3390/ijms24076453 (PMC10094811; doi:10.3390/ijms24076453)
Supplement: Supplementary file 1 [file ijms-24-06453-s001.zip › Data + WBs/Data in Brief/Fig. 2C.xlsx]

## Sheet: Sheet1
Cohort 1				Cohort 2
Prx3				mtDNA/gDNA
Patient	Hyperplasia	Patient	Carcinoma	Patient	Hyperplasia	Patient	Carcinoma
1	17567309	2	23106735	P26	8.03	p152	7.58
9	8070196	3	29387756	p51	6.57	p154	8.27
14	22307966	6	21230200	p52	6.52	p155	6.92
15	17453714	112	22467442	p54	6.78	p156	3.63
17	24079593	113	23234543	p55	8.08	p159	5.24
7	2.48836e+07	115	22427765	p57	8.19	p170	2.89
8	1.48022e+07	100	1.61489e+07	p58	5.81	p171	5.55
11	2.0515e+07	102	2.59925e+07	p59	6.93
12	1.6219e+07	104	3.11479e+07	p60	7.12
13	1.93591e+07	106	1.90821e+07	p63	7.87
		108	2.2326e+07	p150	7.05
				p151	7.54
