# Supplementary material for: Evaluation of Mitochondrial Function in Blood Samples Shows Distinct Patterns in Subjects with Thyroid Carcinoma from Those with Hyperplasia
Source: Int J Mol Sci. 2023 Mar 29;24(7):6453. doi: 10.3390/ijms24076453 (PMC10094811; doi:10.3390/ijms24076453)
Supplement: Supplementary file 1 [file ijms-24-06453-s001.zip › Data + WBs/Data in Brief/Fig. 7A,B,C,D,E,F.xlsx]

## Sheet: Sheet1
Cohort 2
(-ddCT)
	Tissue	Tissue	Tissue	Tissue	Tissue	Tissue	Tissue	Tissue	PBMCs	PBMCs	PBMCs	PBMCs	PBMCs	PBMCs	PBMCs	PBMCs
Patient	ND4/mtDNA	TFAM/Prx3	PFKFB3/Prx3	IL-1b	IL-4	Dll4	ND1/mtDNA	ATPaseb1/Prx3	ND4/mtDNA	TFAM/Prx3	PFKFB3/Prx3	IL-1b	IL-4	Dll4	ND1/mtDNA	ATPaseb1/Prx3
P26	5.61	6.05	4.44	18.21	6.36	24.79	10.5267	1.28	7.40833	4.94833	5.235	0.98	6.74	2.465	12.85	2.59
p50	4.72	7.33333	2.58	18.45	1.65	23.2	15.3383	5.03	6.88167	9.36333	5.81833	2.48	8.945	7.02	11.0233	4.23
p51	4.59	8.96167	2.44	16.9	1.95	22.62	9.29333	4.08	5.92833	8.36	8.6	1.13	4.23	9.42	14.9933	6.46
p52	8.09667		7.36333	18.8067	1.75	22.96		2.95667	6.20667	7.24	5	1.12	6.75	10.16	11.03	4.47
p53									9.22						14.27
p54		6.22333					8.63		6.3	8.05667	5.44333	2.715	5.07667	6.04	11.0067	3.57
p55	3.72	8.55667	1.94	18	1.23	22.72	9.22667	3.98	7.31667	7.58	5.44333	2.27	5.67	10.13	10.2433	4.45
p57		6.64667					12.4533		6.5	5.83667	4.75667	2.26	5.055	11.285	14.155	4.59
p58	5.12		5.02	16.92	4.79	22.81		4.78	12.29	7.38333	5.43667	2.65333	4.245	9.89667	14.8733	4.77
p59	8.39	6.71	5.88	17.9	1.66	22.15	10.01	3.65	13.77	7.42	4.83	3.48	7.46	10.44	13.4233	3.12
p60	3.6	10.1167	3.18	17.98	2.81	23.15	9.74333	3.74	5.31667	6.99333	7.34167	2.635	9.07667	10.3967	13.3667	2.29
p61	3.28	15.96	0.98	17.27	0.59	22.29	13.6667	3.87		6.53	6.61	3.36	3.57	10.57		1.13
p62	4.55167	8.29333	4.455	18.5267	4.175	22.71	11.0233	3.805		7.46667	6.94	2.12333	3.92667	10.1767		2.77
p63	5.465	1.89	4.51	14.8167	5.43333	23.8617	10.4767	4.225	6.25	6.07	6.46333	3.51667	6.77167	9.05333	11.0333	4.35
p150									8.42333	7.66	5.94	3.52	8.25	11.18	14.2367	4.3
p151									7.52	8.06	5.98	2.6	6.47	10.95	15.565	4.39
p152		6.7					11.8633		8.27167	8.12	6.98	2.42	5.39	10.79	14.9117	5.31
p153		10.6317					12.16		5.93	6.79	5.81	3.38	7.19	10.52	14.1867	4.18
p154	6.35	1.36833	6.39	18.16	4.69	25.41	10.2033	3.54	10.62	7.65667	6.14	3.43667	8.11667	11.28	13.9333	4.02
p155		5.79667					9.96333		9.31	6.65	6.14	3.88	6.34	10.52	10.7833	4.45
p156	7.52	3.77	5.99	20.17	2.1	22.4	11.9633	4.21	6.47833	7.205	7.84	2.23333	6.86167	10.4833	13.1933	5.93
p157	4.71	8.78667	2.81	17.31	1.49	22.32	15.31	4.56	9.15333	7.58333	6.69	3.34	7.325	10.43	12.6967	4.47
p158									10.4	7.335	6.12833	3.42667	6.47	10.96	16.15	2.6
p159									7.90667						14.2233
p170	6.14333	3.14	5.77	20.8417	4.53	24.3467	14.68	8.11667	8.42333	6.40667	6.35333	3.75	5.94	10.4867	11.6033	3.14
p171	4.42	2.56667	2	21.15	2.6	26.42	10.6733	4.54	8.86333	7.10167	6.63667	3.74	7.13167	5.845	12.9433	3.53
