# Supplementary material for: Evaluation of Mitochondrial Function in Blood Samples Shows Distinct Patterns in Subjects with Thyroid Carcinoma from Those with Hyperplasia
Source: Int J Mol Sci. 2023 Mar 29;24(7):6453. doi: 10.3390/ijms24076453 (PMC10094811; doi:10.3390/ijms24076453)
Supplement: Supplementary file 1 [file ijms-24-06453-s001.zip › Data + WBs/Data in Brief/Fig. 6J, K, L.xlsx]

## Sheet: Sheet1
Cohort 2
(-dCT)	Tissue	Tissue		Tissue	Tissue		PBMCs	PBMCs		PBMCs	PBMCs		Plasma	Plasma		Plasma	Plasma
	ND1	ND4		ND1	ND4		ND1	ND4		ND1	ND4		ND1	ND4		ND1	ND4
Patient	Hyperplasia	Hyperplasia	Patient	Carcinoma	Carcinoma	Patient	Hyperplasia	Hyperplasia	Patient	Carcinoma	Carcinoma	Patient	Hyperplasia	Hyperplasia	Patient	Carcinoma	Carcinoma
P26	6.50333	2.02667	p152	4.33	4	P26	10.24	4.8	p152	10.82	1.76	P26	15.97	11.96	p152	22.2067	14.9967
p50	12.715	4.71	p154	7.33	6.66	p50	8.2	4.06	p153	8.71	3.88	p50	22.4717	18.77	p153	19.325	10.61
p52	5.05667	2.65	p155	8.97	5.67	p51	7.44	2.39	p154	7.02	4.09	p52	22.415	17.085	p154	15.4717	14.6667
p53	10.2767	4.47	p156	3.71	6	p52	7.87	3.16	p155	3.13	3.48	p53	19.22	18.195	p155	20.0067	13.085
p55	4.04667	4.42	p159	7.66	2.5	p53	9.46	1.8	p157	9.75	3.94	p54	19.69	12.8183	p156	19.185	17.085
p57	8.38	5.65	p170	6.22	4.7	p54	8.28	5.7	p158	10.19	2.14	p55	20.975	46.5433	p157	18.8967	15.1333
p58	9.16	0.573333	p171	6.99	2.82	p55	9.15	1.1	p159	10.21	3.57	p57	18.655	13.6017	p158	23.46	16.31
p59	7.51	-1.325				p58	6.55	1.76	p170	12.25	3.99	p58	20.475	13.355	p159	18.8917	13.57
p60	8.19	-0.00333333				p59	8.97	5.66	p171	6.36	4.89	p59	23.21	18.1883	p170	19.9567	14.4567
p61	9.56667	3.04333				p60	12.18	5.47				p60	20.6233	15.5367	p171	20.015	13.88
p150	14.42	2.88				p61	8.37	4.83				p61	21.7083	17.4833
p151	9.33667	1.23				p62	12.56	6.81				p62	22.29	16.85
						p63	11.56	5.24				p150	21.4667	17.65
						p150	9.66	6.48				p151	20.5267	15.4167
						p151	10.28	6.2
