# Supplementary material for: Evaluation of Mitochondrial Function in Blood Samples Shows Distinct Patterns in Subjects with Thyroid Carcinoma from Those with Hyperplasia
Source: Int J Mol Sci. 2023 Mar 29;24(7):6453. doi: 10.3390/ijms24076453 (PMC10094811; doi:10.3390/ijms24076453)
Supplement: Supplementary file 1 [file ijms-24-06453-s001.zip › Data + WBs/Data in Brief/Fig. 2D.xlsx]

## Sheet: Sheet1
Cohort 1
Left	gDNA			mtDNA				Right	gDNA	mtDNA
Patient	Hyperplasia	Patient	Carcinoma	Patient	Hyperplasia	Patient	Carcinoma	Patient
1	1.088	2	1.67347	1	0.93524	2	1.10974	1	15.95	14.26
4	0.857175	3	1.39456	4	1.23053	3	0.741679	4	17.87	10.87
5	0.85998	6	1.44505	5	0.911721	6	0.857674	5	17.8467	14.53
7	0.919289	100	1.45828	7	0.9033	100	0.734281	7	17.3533	14.63
8	1.0864	101	1.4132	8	1.06735	101	0.826495	8	15.9633	12.75
9	0.817101	102	1.6867	9	0.793836	102	0.88119	9	18.2033	15.89
10	0.938925	104	1.64703	10	0.871071	104	1.08094	10	17.19	15
11	0.910873	105	1.61336	11	0.849875	105	0.783162	11	17.4233	15.24
12	0.814697	106	1.84359	12	1.03367	106	0.820682	12	18.2233	13.13
13	1.01667	108	1.36691	13	1.02931	108	0.823325	13	16.5433	13.18
14	0.699685	110	1.56828	14	0.800224	110	0.76863	14	19.18	15.81
15	1.13368	111	1.91211	15	1.08535	111	0.919502	15	15.57	12.54
16	0.904862	112	1.81714	16	0.983439	112	0.894929	16	17.4733	13.71
17	1.49555	113	1.79309	17	1.27234	113	0.822268	17	12.56	10.39
18	0.965373	114	1.57369	18	1.02641	114	0.968384	18	16.97	13.22
20	1.05434	115	1.85441	20	0.905623	115	1.14991	20	16.23	14.6
21	0.994227	116	1.73779	21	0.945112	116	1.18928	21	16.73	14.15
103	1.17456	117	1.48593	103	0.863231	117	0.796109	103	15.23	15.09
107	1.04432			107	0.815613			107	16.3133	15.64
109	0.907267			109	0.841454			109	17.4533	15.34
22	1.17656			22	0.940466			22	15.2133	14.2
23	0.89284			23	1.33651			23	17.5733	9.66
24	0.933715			24	1.24128			24	17.2333	10.75
25	0.864789			25	1.11381			25	17.8067	12.21
27	1.02388			27	0.996505			27	16.4833	13.56
28	1.22986			28	1.081			28	14.77	12.59
29	1.1954			29	1.12571			29	15.0567	12.08
								2	15.72	11
								3	17.2667	15.64
								6	16.9867	14.18
								100	16.9133	15.74
								101	17.1633	14.57
								102	15.6467	13.88
								104	15.8667	11.36
								105	16.0533	15.12
								106	14.7767	14.65
								108	17.42	14.61
								110	16.3033	15.3
								111	14.3967	13.4
								112	14.9233	13.71
								113	15.0567	14.63
								114	16.2733	12.78
								115	14.7167	10.49
								116	15.3633	10
								117	16.76	14.96
