# Supplementary material for: Evaluation of Mitochondrial Function in Blood Samples Shows Distinct Patterns in Subjects with Thyroid Carcinoma from Those with Hyperplasia
Source: Int J Mol Sci. 2023 Mar 29;24(7):6453. doi: 10.3390/ijms24076453 (PMC10094811; doi:10.3390/ijms24076453)
Supplement: Supplementary file 1 [file ijms-24-06453-s001.zip › Data + WBs/Data in Brief/Fig. 3B.xlsx]

## Sheet: Sheet1
Cohort 1
PBMCs-qRT-PCR
Hyperplasia									Carcinoma
Patient	b-actin	Pfkb3	Pgc-1a	ATPasab1	Coxiv	Prx3	Sod2	Tfam	Patient	b-actin	Pfkb3	Pgc-1a	ATPasab1	Coxiv	Prx3	Sod2	Tfam
1	0.320556	0.222037	-1.85407	1.38852	1.01185	-0.211852	-1.19889	-0.949259	2	-7.97944	10.217	5.91093	2.65852	1.82185	4.14815	2.68111	8.81574
4	3.60556	-1.27796	-2.93407	-0.0464815	-0.0631481	-0.911852	-1.24389	-3.61926	3	5.75556	-1.36296	-3.88907	-0.721481	-0.463148	-0.206852	-1.08889	-4.19426
5	-2.56944	0.892037	3.30593	1.37352	0.486852	1.23815	0.596111	3.18074	6	0.910556	-0.862963	-1.38407	3.41352	1.82185	0.553148	0.471111	-0.489259
7	3.73056	-0.247963	-4.51907	-0.406481	-0.333148	-0.346852	-1.12889	-3.49926	100	-2.52444	0.412037	2.61593	-1.25648	0.151852	-1.22685	-0.898889	2.52574
8	-1.86444	3.01204	-1.85407	3.20852	0.506852	3.91315	5.11111	1.24574	101	0.220556	-0.177963	0.800926	-1.54648	-0.348148	-1.35185	-0.223889	-0.369259
9	3.45056	-0.242963	-2.59907	-0.256481	-0.0881481	-0.371852	-1.14889	-3.93426	102	3.21556	2.66204	-0.299074	-0.981482	-1.11315	0.113148	-1.30889	-2.00926
10	-0.824444	0.147037	6.77093	-0.0514815	1.53685	0.383148	0.411111	1.33574	104	-5.21444	2.76704	6.18593	0.993519	-0.413148	2.82815	2.48111	6.47574
11	2.82556	-0.132963	-2.52407	0.758519	0.581852	-0.501852	-0.658889	-3.14426	105	1.68056	-2.45296	0.280926	-1.08648	-0.753148	-1.08685	-1.74889	-1.94926
12	-6.12944	2.96704	4.62593	3.08852	2.06685	2.87815	1.76611	6.12574	106	5.08556	-1.96296	-3.88907	-1.74148	-1.90315	-1.35185	-1.46889	-5.42926
13	-2.12444	-1.17296	2.31093	-0.336481	-0.568148	-0.331852	0.00611111	2.08574	108	-1.89944	1.27704	2.83593	-1.57648	0.456852	-1.27185	-0.238889	1.83074
14	-3.78444	1.20704	2.31093	0.233519	0.336852	0.863148	0.566111	0.615741	110	-2.51944	-0.442963	8.70593	-2.80648	-0.838148	-1.53685	-0.218889	2.51074
15	-2.35444	-0.842963	1.64093	-0.291482	-0.628148	-0.501852	-0.193889	2.17574	111	-4.95444	3.28704	9.04593	-1.09648	0.531852	0.0581482	-0.538889	6.12574
16	-1.54444	0.442037	-2.53407	0.323519	-0.163148	0.873148	0.296111	2.15574	112	1.34556	-1.80296	3.70093	-1.28148	-0.538148	-0.826852	-2.32889	-1.03926
17	-4.24444	1.21704	3.11593	-0.411482	0.461852	0.308148	1.37111	3.93074	113	1.25556	-2.71296	1.80093	-1.76148	-1.61815	-1.38685	0.366111	-1.38926
18	-1.94444	0.097037	2.68093	-1.37148	-0.838148	-1.24185	-0.123889	1.75074	114	1.49556	-2.54796	-2.43907	0.193519	0.396852	0.933148	0.0111111	-2.13926
21	-2.42444	1.74704	4.24093	0.253519	0.176852	1.53315	1.70111	2.97074	115	-10.5744	6.49704	5.39593	1.69352	2.65685	3.21815	2.20111	9.00574
22	3.02056	-0.782963	-2.56407	-0.701481	-0.743148	0.103148	-0.0438889	-2.82926	116	-6.69944	3.00204	4.33593	0.893519	-1.43315	3.55815	2.79611	6.56574
23	-2.82444	-0.482963	5.10093	-0.371482	0.676852	-1.02185	-0.638889	3.15574	117	-3.57444	2.20204	2.73593	-1.33148	-0.913148	-1.07685	-0.568889	4.30574
24	0.930556	-0.012963	-4.01907	-0.381481	0.626852	-0.466852	-1.27889	-0.269259
25	-1.70944	-1.35296	5.18093	-1.89648	-1.76815	-1.77685	0.551111	2.30574
26	2.33556	-1.51296	-1.89407	-0.661481	0.261852	-1.24685	-0.778889	-2.07426
27	-3.44444	1.51704	2.39593	-0.0764815	0.881852	-1.17185	0.0161111	3.88074
28	2.47556	-0.072963	-3.62407	0.418519	0.866852	0.0731481	0.181111	-2.79426
29	1.68056	-2.84796	-1.37407	-0.816481	-0.888148	-1.43185	-0.358889	-1.72426
103	4.28556	-0.992963	-3.64907	-0.636482	-0.913148	0.228148	-0.903889	-3.15426
107	4.33056	-1.11296	-4.30407	-1.25648	-1.73815	-0.506852	-1.56389	-3.96426
109	4.79556	-0.377963	-3.43407	-1.07648	-1.74815	-0.351852	-1.30889	-4.95926
