# Supplementary material for: Evaluation of Mitochondrial Function in Blood Samples Shows Distinct Patterns in Subjects with Thyroid Carcinoma from Those with Hyperplasia
Source: Int J Mol Sci. 2023 Mar 29;24(7):6453. doi: 10.3390/ijms24076453 (PMC10094811; doi:10.3390/ijms24076453)
Supplement: Supplementary file 1 [file ijms-24-06453-s001.zip › Data + WBs/Data in Brief/Fig. 1 B.xlsx]

## Sheet: Sheet1
COHORT 1									COHORT 2
Hyperplasia				Carcinoma					Hyperplasia				Carcinoma
PATIENT	Periphery	PATIENT	Central	PATIENT	Periphery	PATIENT	Central		PATIENT	Periphery	PATIENT	Central	PATIENT	Periphery	PATIENT	Central
1		1	0.672783	2		2	0.387188		50		50	1.64835	51	0.519031	51	0.884244
4	0	4	1.11711	3	1.42501	3	4.07725		53	0.777874	53	3.58974	55	0	52	1.71958
5	0	5	0.739988	6		6	0.302847		54	0.166389	54	1.37143	59	1.0582	55	0.631912
7	1.06908	7	1.67206	100	0	100	1.49157		57	0.707547	57	1.67364	61	1.24611	59	2.03593
8		8	0.792079	101	2.20604	101	4.31187		58	0	58	4.44727	150	0.522193	61	2.93663
9		9	0.865801	102	0.258065	102	0.944444		60	0.948767	62	1.67015	151	1.04418	150	3.59356
10		10	0.465116	104	0	104	0.749319		62	0.188679	63	0.625978	152	0.155763	151	1.38554
11	0	11	0.626003			105	1.71666		63	0.203666	156	4.39815	153	0.481928	155	2.5825
12	0.161681	12	0.517178			106	3.01801		154	0	157	0.568182	155	0.70922
13		13	2.68542			108	2.17129		156	0.141945	158	1.25098
14	0.55395	14	2.1906			110	1.51412		157		159	1.18343
15	0	15	0.350385			111	1.50907		158	0.540541	170	0.73193
21		16	2.13534			112	1.6675		159		171	0.764818
22	0.906932	17	0.166246			113	0.694351		170	1.12676	26	1.63043
23	0.576021	20	1.59257			114	0.619775		171	0.121803
24	0.18105	21	0.58698			115	0.504439		26	0.321027
25	0.30697	22	0.906932			116	0.101126
26	0.463177	23	1.31672			117	0.566407
27	0.453575	24	0.56671
29		25	0.638378
		26	1.73463
		27	0.654511
		28	1.92144
		29	1.70218
		103	0.930789
		109	1.50616
