# Supplementary material for: Evaluation of Mitochondrial Function in Blood Samples Shows Distinct Patterns in Subjects with Thyroid Carcinoma from Those with Hyperplasia
Source: Int J Mol Sci. 2023 Mar 29;24(7):6453. doi: 10.3390/ijms24076453 (PMC10094811; doi:10.3390/ijms24076453)
Supplement: Supplementary file 1 [file ijms-24-06453-s001.zip › Data + WBs/Data in Brief/Fig. 2E.xlsx]

## Sheet: Sheet1
Cohort 1
mtDNA/gDNA	Hyperplasia		Carcinoma	Patient			mtDNA
Patient	Tissue	Plasma	Patient	Tissue	Plasma	Patient	Tissue	Plasma
50	8.03	3.47	51	7.58	2.41	P26	14.02	7.52
54	6.57	3.17	59	6.92	1.65	p50	12.62	8.16
60	6.78	3.41	61	3.63	4.75	p51	14.97	7.97
62	8.08	4.16	152	5.24	4.67	p54	13.57	7.45
154	5.81	5.49	153	2.89	5.55	p60	15.7	8.1
156	6.93	3.27	155	5.55	5.35	p152	14.2	6.91
157	7.12	5.46				p153	15.94	6.74
170	7.87	5.86				p154	12.69	9.09
171	7.05	6.69				p155	12.97	7.24
26	7.54	7.1				p156	13.77	6.93
						p157	15.74	6.82
						p170	10.26	8.76
						p171	11.34	8.71
