# Supplementary material for: Evaluation of Mitochondrial Function in Blood Samples Shows Distinct Patterns in Subjects with Thyroid Carcinoma from Those with Hyperplasia
Source: Int J Mol Sci. 2023 Mar 29;24(7):6453. doi: 10.3390/ijms24076453 (PMC10094811; doi:10.3390/ijms24076453)
Supplement: Supplementary file 1 [file ijms-24-06453-s001.zip › Data + WBs/Data in Brief/Fig. 7G,H.xlsx]

## Sheet: Sheet1
Cohort 1
(-ddCT)	PBMCs	Plasma		PBMCs	Plasma		PBMCs	Plasma	PBMCs	Plasma	Plasma
Hyperplasia	Hyperplasia	Hyperplasia	Carcinoma	Carcinoma	Carcinoma	Hyperplasia	Hyperplasia	Hyperplasia	Carcinoma	Carcinoma	Carcinoma
Patient	PGC high	ND4/ND1	Patient	PGC high	ND4/ND1	Patient	PGC low	ND4/ND1	Patient	PGC low	ND4/ND1
1			2	5.91093	0.8	1	-1.85407	-0.29	2
4			3			4	-2.93407	1.08	3	-3.88907	-0.05
5	3.30593	-0.45	6			5			6	-1.38407	-0.21
7			100	2.61593	0.34	7	-4.51907	-0.25	100
8			101	0.800926	0.33	8	-1.85407	0.3	101
9			102	-0.299074	0.94	9	-2.59907	1	102
10	6.77093	1.74	104	6.18593	1.13	10			104
11			105	0.280926	0.65	11	-2.52407	0.47	105
12	4.62593	0.17	106			12			106	-3.88907	-0.82
13	2.31093	-0.9	108	2.83593	0.69	13			108
14	2.31093	-0.06	110	8.70593	2.03	14			110
15	1.64093	-0.35	111	9.04593	1.16	15			111
16			112	3.70093	0.77	16	-2.53407	0.09	112
17	3.11593	-0.64	113	1.80093	0.6	17			113
18	2.68093	-1.03	114			18			114	-2.43907	-2.04
20	4.24093	0.75	115	5.39593	-0.99	20			115
21			116	4.33593	-0.63	21	-2.56407	-0.59	116
22	5.10093	0.3	117	2.73593	-1.02	22			117
23						23	-4.01907	-0.47
24	5.18093	-0.76				24
25						25	-1.89407	-1.19
27	2.39593	-1.51				27
28						28	-3.62407	0.63
29						29	-1.37407	-0.13
103						103	-3.64907	0.03
107						107	-4.30407
109						109	-3.43407
