# Supplementary material for: Evaluation of Mitochondrial Function in Blood Samples Shows Distinct Patterns in Subjects with Thyroid Carcinoma from Those with Hyperplasia
Source: Int J Mol Sci. 2023 Mar 29;24(7):6453. doi: 10.3390/ijms24076453 (PMC10094811; doi:10.3390/ijms24076453)
Supplement: Supplementary file 1 [file ijms-24-06453-s001.zip › Data + WBs/Data in Brief/Fig. 5B.xlsx]

## Sheet: Sheet1
Cohort 2
(-dCT)	Tissue	Tissue		PBMCs	PBMCs
Patient	ND1	mtDNA	Patient	ND1	mtDNA
P26	6.50333	5.97667	P26	10.2367	7.38667
p50	12.715	7.37667	p50	8.19667	7.17333
p51	4.32667	5.03333	p51	10.82	5.82667
p54	5.05667	6.42667	p52	8.70667	7.67667
p55	7.33	8.10333	p53	7.43667	3.16667
p57	10.2767	7.82333	p54	7.86667	6.86
p59	8.97	8.96	p55	7.01667	6.77333
p60	4.04667	4.30333	p57	9.455	5.3
p62	8.38	7.35667	p60	9.15	5.78333
p63	9.16	8.68333	p63	6.54667	5.23
p152	7.66	5.79667	p150	9.75	5.51333
p153	6.22333	4.06333	p151	10.185	4.62
p154	7.51	7.30667	p152	10.205	5.29333
p155	6.99	7.02667	p153	12.25	8.06333
p156	8.19	6.22667	p154	8.97	5.03667
p157	9.56667	4.25667	p155	6.36333	5.58
p171	9.33667	8.66333	p156	12.18	8.98667
			p157	8.37333	5.67667
			p158	12.5633	6.41333
			p159	11.56	7.33667
			p170	9.66	8.05667
			p171	10.28	7.33667
