# Supplementary material for: Evaluation of Mitochondrial Function in Blood Samples Shows Distinct Patterns in Subjects with Thyroid Carcinoma from Those with Hyperplasia
Source: Int J Mol Sci. 2023 Mar 29;24(7):6453. doi: 10.3390/ijms24076453 (PMC10094811; doi:10.3390/ijms24076453)
Supplement: Supplementary file 1 [file ijms-24-06453-s001.zip › Data + WBs/Data in Brief/Fig. 1C.xlsx]

## Sheet: Sheet1
TUNEL					gDNA
		Carcinoma			Hyperplasia		Carcinoma
Patient		Patient		Patient		Patient
1	0.660377	2	0.531444	1	1.65864	2	1.94531
4	0.362582	3	0.241429	4	0.438303	3	0.66588
7	0.141309	6	2.1978	5	0.445449	6	0.808507
8	0.512383	100	0.311721	7	0.627056	100	0.850667
9	0.454133	101	0.451128	8	1.64338	101	0.715323
11	0.143164	102		9	0.347881	102	2.04675
12	0.259909	106	0.574713	10	0.702222	104	1.75727
13	0.276243	113	0.579374	11	0.597358	105	1.54399
14	0.267142			12	0.343092	106	3.74076
15	0.264317			13	1.09936	108	0.598739
17	0.431034			14	0.176777	110	1.29834
103	0.107066			15	2.15846	111	4.86801
				16	0.57701	112	3.37917
				17		113	3.08086
				18	0.817902	114	1.32562
				20	1.36604	115	3.89962
				21	0.965936	116	2.4909
				103	2.73208	117	0.946058
				107	1.28937
				109	0.585064
				22	1.28046
				23	1.20025
				24	2.65737
				25	2.09459
				27	3.90864
				28	1.65864
				29	1.83189
