# Supplementary material for: Evaluation of Mitochondrial Function in Blood Samples Shows Distinct Patterns in Subjects with Thyroid Carcinoma from Those with Hyperplasia
Source: Int J Mol Sci. 2023 Mar 29;24(7):6453. doi: 10.3390/ijms24076453 (PMC10094811; doi:10.3390/ijms24076453)
Supplement: Supplementary file 1 [file ijms-24-06453-s001.zip › Data + WBs/Data in Brief/Fig. 5A.xlsx]

## Sheet: Sheet1
Cohort 2
(-dCT)
mtDNA/gDNA			Hyperplasia			Carcinoma
Patient	Tissue	PBMCs	Patient	Tissue	PBMCs	Patient	Tissue	PBMCs
P26	7.54	8.59	50	8.03	7.22	51	7.58	6.18
p50	8.03	7.22	54	6.57	6.72	55	8.27	7.41
p51	7.58	6.18	57	6.52	5.78	152	5.24	5.65
p54	6.57	6.72	60	6.78	6.36	155	5.55	6.44
p55	8.27	7.41	154	5.81	5.56
p57	6.52	5.78	157	7.12	6.46
p60	6.78	6.36	170	7.87	7.83
p63	8.19	6.11	171	7.05	8.19
p152	5.24	5.65	26	7.54	8.59
p154	5.81	5.56
p155	5.55	6.44
p157	7.12	6.46
p170	7.87	7.83
p171	7.05	8.19
