# Supplementary material for: Evaluation of Mitochondrial Function in Blood Samples Shows Distinct Patterns in Subjects with Thyroid Carcinoma from Those with Hyperplasia
Source: Int J Mol Sci. 2023 Mar 29;24(7):6453. doi: 10.3390/ijms24076453 (PMC10094811; doi:10.3390/ijms24076453)
Supplement: Supplementary file 1 [file ijms-24-06453-s001.zip › Data + WBs/Data in Brief/Fig. 6G, H, I.xlsx]

## Sheet: Sheet1
Cohort 2
(-dCT)	Tissue		Tissue			PBMCs		PBMCs			Plasma		Plasma
	ND4/ND1		ND4/ND1			ND4/ND1		ND4/ND1			ND4/ND1		ND4/ND1
Patient	Hyperplasia	Patient	Carcinoma		Patient	Hyperplasia	Patient	Carcinoma		Patient	Hyperplasia	Patient	Carcinoma
P26	-4.47667	p152	-0.331667		P26	-5.43667	p152	-9.06		P26	2.55667	p152	3.64
p50	-8.005	p154	-0.67		p50	-4.13667	p153	-4.82667		p50	4.77834	p153	1.05
p52	-2.40667	p155	-3.3		p51	-5.04667	p154	-2.92667		p51		p154	-1.115
p53	-5.80667	p156	2.29333		p52	-4.70667	p155	0.346667		p52	5.13167	p155	5.30167
p55	0.373333	p159	-5.16333		p53	-7.655	p157	-5.81		p53	1.54333	p156	5.06
p57	-2.73	p170	-1.52833		p54	-2.58333	p158	-8.045		p54	5.04667	p157	3.80667
p58	-8.58667	p171	-4.16667		p55	-8.05	p159	-6.635		p55	3.28167	p158	5.6
p59	-8.835				p57		p170	-8.26		p57	3.68667	p159	3.655
p60	-8.19333				p58	-4.78667	p171	-1.47333		p58	5.92333	p170	5.77334
p61	-6.52333				p59	-3.31				p59	6.60667	p171	5.125
p150	-11.54				p60	-6.71				p60	3.96333
p151	-8.10667				p61	-3.54333				p61	7.345
					p62	-5.75333				p62	6.77833
					p63	-6.32				p63
					p150	-3.18				p150	5.56667
					p151	-4.08				p151	5.51334
