# Supplementary material for: Evaluation of Mitochondrial Function in Blood Samples Shows Distinct Patterns in Subjects with Thyroid Carcinoma from Those with Hyperplasia
Source: Int J Mol Sci. 2023 Mar 29;24(7):6453. doi: 10.3390/ijms24076453 (PMC10094811; doi:10.3390/ijms24076453)
Supplement: Supplementary file 1 [file ijms-24-06453-s001.zip › Data + WBs/Data in Brief/Table 1.xlsx]

## Sheet: Hoja1
	Cohort 1 n=35		p	Cohort 2 n= 28		p	Total p		Cohort 1 n=35		p	Cohort 2 n= 26		p
	Hyperplasias	Carcinomas		Hyperplasias	Carcinomas				Hyperplasias	Carcinomas		Hyperplasias	Carcinomas
	24	21	ns	16	12	ns	ns		53.3333	46.6667		61.5385	46.1538
Sex								Sex
Male	3	5	ns	3	2	ns	ns	Male
Female	21	16	ns					Female
Age	62,43	52,76	0.03	53.06	53.83	ns	ns	Age
BMI	25.72	27.27	ns	29.67	28.76	ns	ns	BMI
Fasting glucose (mg/dL)	98,33	93,85	ns	104.13	107.17	ns	ns	Diabetes (%)
Cholesterol (mg/dL)	209,69	206,00	ns	184.64	191.83	ns	ns	Hipertensión arterial (%)
Triglicerides	122,13	116,83	ns	98.77	138.83	ns	ns	Dislipemia (%)
Tabaquismo (%)	12.5	33.3333	ns	12.5	25	ns	ns (0.06)	Tabaquismo (%)
Thyroid	27	18						Thyroid	27	18
Hemithyroidectomy	10, 31.25%							Hemithyroidectomy	10, 31.25%
Total thyroidectomi	n=22; 68.75%							Total thyroidectomi	n=22; 68.75%
Papillary carcinoma		4, 12.51%						Papillary carcinoma		4, 12.51%
Follicular proliferation	14, 43.75%),							Follicular proliferation	14, 43.75%),
atypias		3, 9.36%)						atypias		3, 9.36%)
multinodular goiter		11, 34.38%).						multinodular goiter		11, 34.38%).
TA Máxima	137.333	135,50	ns	141.875	127.18	ns	ns	Bioquímica sanguínea
TA Mínima	78.1429	79.7	ns	81.3125	79.1818	ns	ns	Hemoglobina (mg/dL)
								Creatinina (mg/dL)
								Colesterol total (mg/dL)
								LDLc (mg/dL)
								HDLc (mg/dL)
								Glucemia ayunas (mg/dL)
								H1Ac (%)
								Proteína C reactiva (mg/dL)

## Sheet: Hoja2
CÁNCERES DE TIROIDES
ESTUDIO ANGIOGENESIS TUMORAL
Carcinomas					Bioquimica					IF
Numero orden	NUMERO ID	EDAD	SEXO	BMI	GLUCEMIA	COLESTEROL	TRIGLICERIDOS	TA MAXIMA	TA MINIMA	Señal VEGFR2
1	2	71	H	29.17	105	240	109	139	75
2	3	16	V	23.14	79	103		140	69
3	100	44	H	21.7	100	241	142	102	61
4	101	49	H	24	80	166	58	124	72
5	102	75	V	22.14	70	168	87	130	70
6	6	64	H	25.848	92	203	130	131	70
7	104	52	H	25.26	83	226	98	120	74
8	110	60	H	24.768	97	183	146	138	82
9	111	51	H	33.311	101	248	128	133	94
10	113	54	V	29.861	108	200	101	150	87
11	114	61	H	31.646	103.2	174	77	160	91
12	115	69	H	27.777	93.6	186	122	138	88
13	116	42	H	26.37	76	247	66	155	92
14	117	28	V		86	207	67
15	22	43	H	27.548	91			121	67
16	25	53	H	25.059	100	252	258	118	74
17	27	71	H	29.687	92	234	47	145	89
18	28	31	H	21.077	83	168	68	116	71
19	29	41	H	31.217	95	280	296	149	93
20-13	106	70	H	38.2	105			156	89
21-14	108	63	V	27.7	131	188	103	145	86
1	51	74	H	30	108	258	170	150	75
2	52	56	V	25	172	178	236	71	52
3	55	53	V	37.718	93	180	194	122	93
4	56	62	H	29.385	103	189	259	125	89
5	59	52	H	28.084	114	220	95	120	70
6	61	58	H	25.2	98	198	92	109	75
7	150	73	H	31.436	136	142	169	146	82
8	151	42	H	29.032	103	212	104	128	86
9	152	48	H	30.123	86	205	104
10	153	55	H	22.5	86	235	107	152	89
11	155	23	H	36.332	84	152	94	166	87
12	161	50	H	20.32	103	133	42	110	73
	media cohorte 1	52.7619	media cohorte 1	27.274	93.8476	206	116.833	135.5	79.7
	media cohorte 2	53.8333	media cohorte 2	28.7608	107.167	191.833	138.833	127.182	79.1818
	SD1	15.97	SD1	4.40104	10.802	43.1686	67.4351	15.5849	10.5262
	SD2	13.5098	SD2	5.10162	24.9575	37.5665	65.884	26.1985	11.8137
	t (c1 vs c2)	0.838267	t	0.407312	0.108084	0.338822	0.37823	0.350605	0.90423
Hiperplasias
											NT
Numero orden	NUMERO ID	EDAD	SEXO	BMI	GLUCEMIA	COLESTEROL	TRIGLICERIDOS	TA MAXIMA	TA MINIMA	Señal VEGFR2	Señal VEGFR2
1	1	66	V	29.3	99	229	176	142	83	6.36996
2	4	82	V	22.59	89	174	62	149	74
3	5	48	H	21.78	87	217	79	137	78
4	7	48	H	23.9	100	209	48	132	84
5	103	76	H	30.9	108	209	128	156	87
6	8	45	H	25.7	79	208	91	125	80
7	9	51	H	21.3	82	228	56	122	73
8	10	53	H	30.8	85	192	38	112	60
9	11	46	V	24.074	109	189	62	116	71
10	105	75	H		100	275	151	151	75
11	12	52	H	32	86			125	77
12	13		H		100	182	139	120	75
13	107	62	H		87	194	68	140	70
14	14	81	H	23.3	105	195	120	132	79
15	15	67	H	26.292	107	187	93	190	108
16	16	57	H		120	174	211
17	17	52	H	23.875	99	227	94	122	73
18	18	78	H	32.8	92	199	89
19	21	66	H	33.76	91	221	131	147	98
20	109	74	H	24.3	149	207.9	146	150	70
21	112	79	H		94	229	249
22	23	73	H	21.631	111	271	423	157	83
23	24	60	H	21.384	91	200	78	142	68
24	26	45	H	19.031	90	206	77	117	75
1	50	51	V	24.2	109			152	98
2	20	49	H	22.151	92	259	83	159	86
3	53	38	H	36	96	131		159	103
4	54	51	V	35	99	201	205	167	97
5	57	38	H	22.546	83	170	47	105	72
6	58	54	H	41.437	88	198	69	170	100
7	60	57	H	23.047	79			166	107
8	62	35	H	23.338	78	205	87	106	69
9	63	56	H	22.206	94	234	74	120	60
10	154	74	H	33.248	119	160	151	151	63
11	156	50	V	39.51	268	137	206	141	84
12	157	65	H	34.52	93	158	82	145	71
13	158	33	H	25.69	72	128	58	128	64
14	159	57	H	25	102	234	87	100	70
15	170	68	H	41.551	108	205	60	155	85
16	171	73	H	25.236	86	165	75	146	72
	media cohorte 1	62.4348	media cohorte 1	25.7219	98.3333	209.691	122.13	137.333	78.1429
	media cohorte 2	53.0625	media cohorte 2	29.6675	104.125	184.643	98.7692	141.875	81.3125
	SD1	12.8729	SD1	4.48707	14.8666	25.9783	84.1758	18.4101	10.4081
	SD2	12.8035	SD2	7.37308	45.4355	41.0902	53.4075	23.1628	15.6959
	t (c1 vs c2)	0.0317884	t	0.0739608	0.628536	0.0545865	0.316382	0.524549	0.491032
c1-c/c1-h	t	0.0324244	t	0.276957	0.295473	0.741649	0.821926	0.7304	0.633803
c2-c/c2-h	t	0.594315	t	0.895833	0.727738	0.646186	0.119604	0.236629	0.866471
total c vs h	t	0.110211	t	0.818413	0.739984	0.973839	0.49114	0.172933	0.999272
