# Supplementary material for: Evaluation of Mitochondrial Function in Blood Samples Shows Distinct Patterns in Subjects with Thyroid Carcinoma from Those with Hyperplasia
Source: Int J Mol Sci. 2023 Mar 29;24(7):6453. doi: 10.3390/ijms24076453 (PMC10094811; doi:10.3390/ijms24076453)
Supplement: Supplementary file 1 [file ijms-24-06453-s001.zip › Data + WBs/Data in Brief/Fig. 3A.xlsx]

## Sheet: Sheet1
Cohort 1
PBMCs-WB
Hyperplasia				Carcinoma
Patient	PFKFB3	PGC-1a	Prx3	Patient	PFKFB3	PGC-1a	Prx3
1	0.200111	0.0278985	0.0475246	2	1.10506	2.70013	1.03223
4	0.032884	0.766046	0.0738292	3	0.72761	2.30251	0.660111
5	0.276672	0.747182	0.0952762	6	1.38714	2.9577	0.138545
7	0.88187	1.6792	0.342278	100	1.34922	0.970149	0.972732
8	0.336382	0.450444	0.112256	101	1.47896	0.684093	0.763566
9	0.969428	0.701523	1.4494	102	1.26895	2.14489	1.11748
11	1.99073	2.2866	0.884851	104	1.93604	4.68123	2.02836
12	2.27863	1.56972	1.09387	105	1.06034	1.07518	1.80402
13	1.43463	1.92878	2.06875	106	1.14233	2.71898	2.09393
14	0.957193	0.620085	2.20722	108	0.41263	1.72513	1.8696
15	1.23676	0.508578	0.789595	110	0.765084	1.09605	1.76936
16	0.402881	0.120179	1.62353	112	1.53295	1.88712	0.626321
17	0.697873	0.0348747	0.157734	113	1.30647	2.14843	0.604616
18	1.34481	2.98546	1.64963	114	1.72275	1.771	0.466244
20	1.44588	1.52763	1.69452	111	0.204404	1.54554	1.16972
21	1.25655	1.49596	0.502438	112	1.09686	4.52951	2.47224
22	0.217607	0.1603	0.155868	113	0.603096	2.04304	0.88996
23	0.204908	2.32934	0.65829	114	2.31697	3.27789	2.32681
24	0.117747	0.232627	0.47061	115	0.689761	1.08039	0.217914
25	0.264356	0.213212	0.831311	116	0.766982	1.8519	0.0601978
26	1.54044	0.162265	0.974083	117	0.684394	0.296834	0.262392
27	1.0317	1.18848	1.83101
28	2.82143	1.50846	2.43743
103	1.86503	1.71035	1.11406
109	1.18997	0.0384856	1.74089
