# Supplementary material for: Evaluation of Mitochondrial Function in Blood Samples Shows Distinct Patterns in Subjects with Thyroid Carcinoma from Those with Hyperplasia
Source: Int J Mol Sci. 2023 Mar 29;24(7):6453. doi: 10.3390/ijms24076453 (PMC10094811; doi:10.3390/ijms24076453)
Supplement: Supplementary file 1 [file ijms-24-06453-s001.zip › Data + WBs/Data in Brief/Fig. 6A,B,C.xlsx]

## Sheet: Sheet1
Cohort 2
(-dCT)	Plasma	Tissue			Plasma	PBMCs			Plasma	PBMCs
Patient	ND1/mtDNA/gDNA	ND1/mtDNA/gDNA		Patient	ND4	ND4		Patient	ND4/mtDNA	ND4/mtDNA
P26T	6.55667	21.0933		p51	14.9967	1.76		p50	12.6033	6.88167
p51T	7.64	20.8367		p54	17.085	3.16		p51	9.02333	5.92833
p54T	9.13167	17.7733		p55	14.6667	4.09		p54	11.635	6.3
p62T	7.68667	20.7433		p59	13.085	3.48		p55	14.1	7.31667
p63T	9.92333	18.9867		p60	13.4567	1.1		p58	9.605	12.29
p59T	9.30167	18.55		p63	13.355	1.76		p60	7.35667	5.31667
p152T	7.655	20.3033		p150	15.1333	3.94		p63	10.645	6.25
p153T	9.77333	19.9867		p151	16.31	2.14		p150	10.8167	8.42333
p154T	10.6067	17.71		p152	13.57	3.57		p151	9.34667	7.52
p155T	9.125	17.4867		p153	14.4567	3.99		p152	8.66333	8.27167
p156T	7.96333	21.6633		p154	18.1883	5.66		p153	9.72	5.93
p170T	9.56667	21.805		p155	13.88	4.89		p154	11.0983	10.62
p171T	9.51333	18.0567		p156	15.5367	5.47		p155	8.645	9.31
				p157	17.4833	4.83		p156	10.6067	6.47833
				p158	16.85	6.81		p157	12.6633	9.15333
				p170	17.65	6.48		p158	9.48833	10.4
				p171	15.4167	6.2		p170	10.89	8.42333
								p171	8.71167	8.86333
