# Supplementary material for: Evaluation of Mitochondrial Function in Blood Samples Shows Distinct Patterns in Subjects with Thyroid Carcinoma from Those with Hyperplasia
Source: Int J Mol Sci. 2023 Mar 29;24(7):6453. doi: 10.3390/ijms24076453 (PMC10094811; doi:10.3390/ijms24076453)
Supplement: Supplementary file 1 [file ijms-24-06453-s001.zip › Data + WBs/Data in Brief/Fig. 4A.xlsx]

## Sheet: Sheet1
Cohort 1
Plama	Cytometry
Hyperplasia						Carcinoma
Patient	IL1b	IL4	IL6	IL10	TNFa	Patient	IL1b	IL4	IL6	IL10	TNFa
1	0.220209	2.95476	21.899	1.5617	1.42582	2	0.0439798	0.509523	0.289087	0.0831326	0.347548
4	0.42872	4.80587	12.386	0.977208	2.8847	3	3.57309	216.133	27.4798	6.47865	2.86478
5	0.228348	9.15469	2.89135	50.029	2.80139	6	0.329533	817.761	16.1072	0.579862	2.85421
7	0.248824	9.64594	41.5221	0.0751808	2.39463	100	0.0607675	1.02519	1.18559	0.0640746	0.844957
8	0.119438	1.87447	3.58643	0.084534	1.26256	101	0.234701	4.40086	35.6643	4.82332	2.64307
9	0.0821656	2.63824	10.2506	0.0866372	0.362199	102	0.157912	2.40874	3.29336	0.0608863	0.802913
10	0.0496233	3.41796	0.326183	0.0938002	0.392145	104	0.047953	0.485963	2.54327	0.0906429	0.378946
11	0.812646	9.09021	25.5492	7.94569	0.724184	105	0.0403085	6.22082	20.3844	0.0606585	0.575669
12	0.175175	42.264	9.71016	9.69648	1.14808	106	0.0536941	2.98861	12.0943	7.73451	0.236692
13	0.568374	42.3196	20.6828	0.0797989	3.41024	108	0.154983	13.6984	3.3489	0.0619132	1.13201
14	0.0480417	0.486862	0.315786	0.0908106	0.379647	110	0.068967	0.314899	2.16488	0.51839	0.245553
15	0.138436	3.98178	26.1779	17.3217	0.349053	111	0.137289	2.18285	5.57424	0.511899	0.422585
16	0.194851	31.2333	17.3513	2.79455	0.823638	112	0.0380095	0.550954	2.42671	0.0571988	0.65059
18	0.840651	17.4155	22.7547	7.58464	2.07549	113	0.013506	0.43845	0.0887771	0.0255296	0.242284
20	0.0265499	0.26906	0.304028	0.0501858	0.476279	114	0.0668641	0.906892	1.55171	0.0297814	0.753566
21	0.0670682	0.704982	0.287567	0.0474684	0.867906	115	0.0162478	0.164657	0.106799	0.0307123	0.611075
22	0.191377	2.28488	14.1962	0.0462769	0.193467	116	0.0212599	0.189967	4.5096	0.0354331	0.148133
23	0.0221293	0.224262	0.14546	0.0418298	0.174876	117	0.0238204	1.26286	1.71621	0.768159	0.280318
24	0.140076	0.853505	0.547252	0.0674277	1.28722
25	0.0601014	0.813844	1.53754	0.0547983	0.673489
27	0.0709152	0.764482	1.4939	0.0603949	6.44627
28	0.291706	7.52987	4.7959	3.95333	6.48655
29	0.0767331	3.84647	1.5238	0.0543088	0.406791
103	0.185119	0.486072	5.6261	0.0559326	0.835381
107	0.087365	5.07737	18.6526	3.54457	0.599317
109	0.029031	3.28262	9.46976	0.0548756	0.520787
