# Supplementary material for: Evaluation of Mitochondrial Function in Blood Samples Shows Distinct Patterns in Subjects with Thyroid Carcinoma from Those with Hyperplasia
Source: Int J Mol Sci. 2023 Mar 29;24(7):6453. doi: 10.3390/ijms24076453 (PMC10094811; doi:10.3390/ijms24076453)
Supplement: Supplementary file 1 [file ijms-24-06453-s001.zip › Data + WBs/Data in Brief/Supp. Fig. 1-2.xlsx]

## Sheet: Sheet1
Cohort 1			Cohort 1
WB	Tissue	Tissue		IF	Tissue	Tissue
Hyperplasia	Hyperplasia	Carcinoma	Carcinoma	Hyperplasia	Hyperplasia	Carcinoma	Carcinoma
Patient	p-VEGFR2/VEGFR2	Patient	p-VEGFR2/VEGFR2	Patient	TOMM22	Patient	TOMM22
1	0.346854	2	1.0351	1	1.93637e+06	2	1.54423e+06
9	0.259539	3	2.83371	4	2.52428e+06	3	3.46445e+06
14	0.486653	6	3.59571	5	7.53968e+06	6	3.47245e+06
15	0.111379	102	2.54343	7	2.95046e+06	100	4.16339e+06
17	0.114147	104	1.9419	8	1.13701e+07	101	6.74543e+06
5	0.345977	106	1.34602	9	899868	102	2.52186e+06
7	0.145661	108	2.09153	11	1.27953e+06	104	3.16504e+06
8	0.555632	112	5.37097	12	1.80397e+07	106	2.05972e+07
11	0.17958	113	0.711592	13	1.6267e+06	108	1.1768e+06
12	0.217614	114	2.68672	14	1.96184e+06	117	5.79735e+06
13	0.337037	115	1.72302	15	2.61668e+06
		100	2.47532	16	1.78841e+06
				17	1.15027e+06
				22	5.72338e+06
				103	602623
