# Supplementary material for: Evaluation of Mitochondrial Function in Blood Samples Shows Distinct Patterns in Subjects with Thyroid Carcinoma from Those with Hyperplasia
Source: Int J Mol Sci. 2023 Mar 29;24(7):6453. doi: 10.3390/ijms24076453 (PMC10094811; doi:10.3390/ijms24076453)
Supplement: Supplementary file 1 [file ijms-24-06453-s001.zip › Data + WBs/Data in Brief/Supp. Fig. 3.xlsx]

## Sheet: Sheet1
Cohort 1						Cohort 2
	Plasma	Plasma		Plasma	Plasma		Tissue/Tumor	Tissue/Tumor	Tissue/Normal	Tissue/Normal		Tissue/Normal	Tissue/Normal		PBMCs	PBMCs	Plasma	Plasma
	ND4s/ND1	ND4/ND1		ND4s/ND1	ND4/ND1		ND4s/ND1	ND4s/ND1	ND4s/ND1	ND4s/ND1		ND4/ND1	ND4/ND1		ND4s/ND1	ND4s/ND1	ND4s/ND1	ND4s/ND1
Patient	Hyperplasia	Hyperplasia	Patient	Carcinoma	Carcinoma	Patient	Hyperplasia	Carcinoma	Hyperplasia	Carcinoma	Patient	Hyperplasia	Carcinoma	Patient	Hyperplasia	Carcinoma	Hyperplasia	Carcinoma
1	15.7133	1.28	2	20.07	2.365	50	5.765		8.37333		26	30.635		50	10.0667		20.7283
4	21.465	2.64	3	21.7383	1.515	54	13.3467		13.695		50	25.0583		53	7.21
5	19.1267	1.12	6	19.6917	1.355	57	10.3933		10.0017		54	28.42		54	10.0283		15.815
7	19.9117	1.32	100	20.0283	1.915	58			11.9317		57	25.9167		57	6.1717		21.1933
8	18.5567	1.865	101	20.5083	1.895	60	10.9933		15.345		58	26.2267		58	5.3617		18.9467
9	18.1833	2.575	102	22.045	2.51	62	10.11		8.98333		60	32.28		60	7.51		18.1817
10	21.265	3.31	104	15.6983	2.7	63	11.98				62	26.295		63	10.2567		15.9417
11	20.1117	2.04	105	17.23	2.225	154	14.0967		8.92333		154	26.1133		154	6.825		19.98
12	20.6833	1.74	106	21.8667	0.745	156	11.4067		9.75167		156	28.305		156	4.355		18.6317
13	21.04	0.675	108	18.14	3.6	157	5.23333				157	28.3		157	8.07		19.3217
14	21.2833	1.5	110	17.0017	2.73	170	9.79				171	28.175		158	4.6567		18.2933
15	21.11	1.22	111	18.5833	2.34	171	11.5533		10.615		51		21.0183	159	6.6033
16	21.15	1.66	112	19.49	2.125	51		12.8333		6.16333	55		28.1683	170	8.1133		18.39
17	19.7417	0.925	113	18.6083	2.17	55		14.835		10.3133	59		28.4167	171	8.795		20.5283
18	18.4833	0.54	114	16.685	-0.47	59		11.2367		11.0317	61		29.54	51		5.4533		16.3667
20	22.525	2.32	115	7.38833	0.575	61		5.175		11.35	152		26.645	52		8.5567		16.215
21	17.1333	0.97	116	9.505	0.945	152		8.56		9.13333	153		22.8067	55		9.86		22.065
22	19.8217	1.875	117	14.7167	0.545	153		8.91667		14.8467	155		25.4367	59		2.2067		21.6233
23	13.75	1.1				155		10.6367		8.96167				150		5.91		18.7867
24	13.13	0.815												151		5.5383		16.6333
25	17.3967	0.385												152		5.9683		20.195
27	16.7733	0.06												153		5.665		21.38
28	21.385	2.195												155		9.98		18.175
29	20.4783	1.435
103	19.01	1.595
107	18.2767	2.25
109	18.065	3.645
27	27	27	18	18	18	19	11	7	9	7	18	11	7	23	14	9	12	9
