# Supplementary material for: Evaluation of Mitochondrial Function in Blood Samples Shows Distinct Patterns in Subjects with Thyroid Carcinoma from Those with Hyperplasia
Source: Int J Mol Sci. 2023 Mar 29;24(7):6453. doi: 10.3390/ijms24076453 (PMC10094811; doi:10.3390/ijms24076453)
Supplement: Supplementary file 1 [file ijms-24-06453-s001.zip › Data + WBs/Data in Brief/Fig. 2A.xlsx]

## Sheet: Sheet1
TOMM22
Cohort 1									Cohort 2
Hyperplasia		Carcinoma			Hyperplasia		Carcinoma		Hyperplasia		Carcinoma			Hyperplasia		Carcinoma
Patient	Capping	Patient	Capping	Patient	Fission	Patient	Fission		Patient	Capping	Patient		Patient	Fission	Patient	Fission
1	1.25737	6	9.73486	1	380.748	6	739.625		50	1.22564	51	17.2872	50	18.6702	51	283.957
7	1.98208	100	7.91917	7	340.653	100	654.15		59	1.59563	52	12.4336	59	29.5635	52	79.7481
11	3.6236	101	19.581	11	185.443	101	346.879		170	1.81681	55	3.15382	170	22.1815	55	69.9455
4	1.59089	2	3.20302	4	387.557	2	304.211		54	0.970702	61	20.1726	54	29.2658	61	86.223
13	1.02389	3	2.2967	13	302.487	3	258.349		58	1.46451	150	2.33836	58	43.8933	150	148.243
5	1.22293	102	11.362	5	225.835	102	212.53		57	1.23243	151	4.44262	57	17.6123	151	64.4646
8	3.98467	104	15.6425	8	374.363	104	249.419		171	1.04846	155	9.59439	171	16.8233	155	76.0776
9	1.50714	106	5.9171	9	57.6626	106	229.407		154	1.22352			154	45.5069
12	13.32			12	459.218				63	1.16158			63	17.0854
14	1.25886			14	133.969				62				62
15	0.92137			15	3.34791				26	0.98175			26	32.5136
16	0.731781			16	96.3234				156	1.21905			156	22.712
17	2.45547			17	137.317				157	1.24538			157	88.567
22	15.0681			22	68.2555				60	1.25143			60	242.136
									158	1.52517			158	130.476
									159	0.996871			159	10.1937
									53	1.12154			53	55.6433
